# Supplementary material for: Differences and Similarities in Lipid Composition, Nutritional Value, and Bioactive Potential of Four Edible Chlorella vulgaris Strains
Source: Foods. 2023 Apr 12;12(8):1625. doi: 10.3390/foods12081625 (PMC10137388; doi:10.3390/foods12081625)
Supplement: Supplementary file 1 [file foods-12-01625-s001.zip]

Archive with 1 entries (1 files):
- foods-2296649-supplementary.xlsx
