# Supplementary material for: Differences and Similarities in Lipid Composition, Nutritional Value, and Bioactive Potential of Four Edible Chlorella vulgaris Strains
Source: Foods. 2023 Apr 12;12(8):1625. doi: 10.3390/foods12081625 (PMC10137388; doi:10.3390/foods12081625)
Supplement: Supplementary file 1 [file foods-12-01625-s001.zip › foods-2296649-supplementary.xlsx]

## Sheet: Folha1
	Table S1. Exact mass measurements of all the lipid species identified by RP-LC-MS in lipid extracts of four C. vulgaris strains (C-Auto, C-Hetero, C-Honey and C-White). C represents the total number of carbon atoms and N the total number of double bonds on the fatty acyl chains. Letters A, B and C refer to different combinations of esterified fatty acids within the same molecular species.
	Lipid species C:N	Fatty acid composition	Formula	Calculated m/z	Observed m/z C-Auto		Observed m/z C-Hetero		Observed m/z C-Honey		Observed m/z C-White
	Cer identified as [M+H]+
	Cer 36:0 2O A	Cer 18:0;2O/18:0	C36H74NO3	568.567	568.568	2.46233	568.568	2.46233	568.567	0.527642	568.568	2.28645
	Cer 36:0 2O B	Cer 19:0;2O/17:0	C36H74NO3	568.567	568.568	2.28645	568.568	2.28645	568.567	0.879404	568.568	2.46233
	Cer 37:0 2O A	Cer 18:0;2O/19:0	C37H76NO3	582.582	582.583	1.54485	582.583	1.3732	582.583	0.858248	582.583	1.20155
	Cer 37:0 2O B	Cer 19:0;2O/18:0	C37H76NO3	582.582	582.583	0.686598	582.582	-0.17165	582.583	1.0299	582.581	-2.05979
	Cer 40:0 4O	Cer 18:0;3O/22:0;(2OH)	C40H82NO5	656.619	656.621	3.1982	656.621	3.1982	656.621	2.74131	656.621	2.43672
	Cer 41:0 4O A	Cer 18:0;3O/23:0;(2OH)	C41H84NO5	670.635	670.637	3.5787	670.637	3.42959	670.637	3.13136	670.637	2.53491
	Cer 41:0 4O B	Cer 19:0;3O/22:0;(2OH)	C41H84NO5	670.635	670.635	0.745562	670.636	1.49112	670.637	2.53491	670.636	2.08757
	Cer 42:0 3O	Cer 18:0;3O/24:0	C42H86NO4	668.656	668.658	3.14063	668.658	2.99108	668.657	1.79465	668.657	2.09375
	Cer 42:0 4O	Cer 18:0;3O/24:0;(2OH)/Cer 19:0;3O/23:0;(2OH)	C42H86NO5	684.651	684.651	1.16848	684.651	1.02242	684.651	0	684.651	0.29212
	Cer 42:1 4O	Cer 19:1;2O/23:0;(2OH)	C42H84NO5	682.635	682.634	-1.17193	682.638	4.24824	682.635	-0.146491	682.638	4.39474
	Cer 43:0 4O	Cer 19:0;3O/24:0;(2OH)	C43H86NO5	698.666	698.667	1.71756	698.667	1.28817	698.667	1.00191	698.667	0.715649
	Cer 44:0 4O	Cer 19:0;3O/25:0;(2OH)	C44H90NO5	712.682	712.683	0.84189	712.682	-0.28063	712.681	-1.26284	712.683	0.84189
	Cer 45:0 2O	Cer 19:0;2O/26:0	C45H92NO3	694.708	694.708	0.863673	694.708	0.575782	694.708	0.287891	694.707	-0.431836
	Cer 45:0 4O	Cer 19:0;3O/26:0;(2OH)	C45H92NO5	726.697	726.699	1.5137	726.698	0.688044	726.698	0.275218	726.698	0.688044
	PC identified as [M+H]+
	PC 32:0	PC 16:0_16:0	C40H81NO8P	734.57	734.571	1.63361	734.572	2.04201	734.571	1.49747	734.572	2.58655
	PC 32:1	PC 16:0_16:1	C40H79NO8P	732.554	732.555	1.36509	732.555	0.682543	732.555	0.546035	732.555	0.546035
	PC 32:2	PC 16:0_16:2	C40H77NO8P	730.539	730.54	2.19016	730.54	2.19016	730.54	1.50574	730.54	1.50574
	PC 32:3	PC 16:0_16:3| PC 16:1_16:2	C40H75NO8P	728.523	728.525	2.19622	728.524	1.9217	728.524	1.37264	728.524	1.23538
	PC 32:4	PC 16:2_16:2| PC 16:1_16:3	C40H73NO8P	726.507	726.509	1.92703	726.509	1.65174	726.508	0.825869	726.509	1.65174
	PC 32:5	PC 16:2_16:3	C40H71NO8P	724.492	724.493	2.34647	724.492	0.552111	724.493	1.65633	724.493	1.79436
	PC 32:6	PC 16:3_16:3	C40H69NO8P	722.476	722.477	1.93778	722.477	1.66095	722.477	1.24572	722.477	1.38413
	PC 33:2	PC 17:0_16:2| PC 15:0_18:2| PC 16:0_17:2	C41H79NO8P	744.554	744.556	2.41755	744.556	2.41755	744.556	1.88032	744.556	1.88032
	PC 33:3	PC 17:0_16:3| PC 16:0_17:3| PC 15:0_18:3	C41H77NO8P	742.539	742.541	3.23215	742.541	3.36683	742.54	2.42412	742.54	2.28944
	PC 34:1	PC 16:0_18:1	C42H83NO8P	760.586	760.587	1.1833	760.587	2.10364	760.587	1.31478	760.587	1.31478
	PC 34:2	PC 16:0_18:2	C42H81NO8P	758.57	758.572	2.24106	758.572	2.37289	758.571	1.4501	758.571	1.58192
	PC 34:3	PC 16:0_18:3| PC 18:1_16:2| PC 16:1_18:2	C42H79NO8P	756.554	756.556	2.64356	756.556	1.71832	756.555	1.45396	756.554	0
	PC 34:4	PC 16:2_18:2| PC 16:1_18:3	C42H77NO8P	754.539	754.541	2.51809	754.54	1.72291	754.539	0.397594	754.54	1.45784
	PC 34:5	PC 16:2_18:3	C42H75NO8P	752.523	752.525	2.65773	752.525	2.25907	752.524	1.59464	752.524	1.86041
	PC 34:5 (OH)	PC 16:3_18:2-OH| PC 16:2_18:3-OH| PC 18:2_16:3-OH| PC 18:3_16:2-OH	C42H75NO9P	768.518	768.52	2.34217	768.52	2.86265	768.518	0.390362	768.519	0.780724		Identificaram todas estas combinações? Porque a PC 34:5 só tem uma combinação eu é 16:2_18:3 por isso esperava ter PC 34:5 (OH) com as combinações possíveis de 16:2-OH_18:3 ou 16:2_18:3-OH
	PC 34:6	PC 16:3_18:3	C42H73NO8P	750.507	750.51	3.46432	750.509	2.26513	750.509	1.46568	750.506	-1.8654
	PC 35:1	PC 17:0_18:1 | PC 16:0_19:1	C43H85NO8P	774.601	774.603	1.67828	774.603	1.80738	774.602	1.29099	774.602	1.29099
	PC 35:2	PC 17:0_18:2| PC 17:1_18:1	C43H83NO8P	772.586	772.587	1.94153	772.587	2.2004	772.587	1.42379	772.587	1.55323
	PC 35:3	PC 17:0_18:3| PC 17:1_18:2| PC 19:1_16:2	C43H81NO8P	770.57	770.571	1.81684	770.571	1.68706	770.571	1.03819	770.571	1.68706
	PC 35:6	PC 17:3_18:3	C43H75NO8P	764.523	764.521	-2.09281	764.52	-3.66241	764.52	-3.40081	764.52	-3.92402
	PC 36:1	PC 18:0_18:1	C44H87NO8P	788.617	788.617	0.634021	788.617	0.634021	788.617	0.507217	788.617	0
	PC 36:2	PC 18:1_18:1| PC 18:0_18:2	C44H85NO8P	786.601	786.602	1.01703	786.602	1.39842	786.602	0.508517	786.602	0.889904
	PC 36:3	PC 18:1_18:2| PC 18:0_18:3	C44H83NO8P	784.586	784.587	1.1471	784.586	0.637279	784.585	-0.254912	784.586	-0.127456
	PC 36:4(OH)	PC 18:2_18:2-OH| PC 18:1_18:3-OH	C44H81NO9P	798.565	798.566	0.751348	798.566	1.75314	798.565	0.375674	798.565	0.375674
	PC 36:4	PC 18:2_18:2| PC 18:1_18:3	C44H81NO8P	782.57	782.571	1.15006	782.571	1.15006	782.571	0.766705	782.571	0.63892
	PC 36:5	PC 18:2_18:3	C44H79NO8P	780.554	780.556	1.53737	780.555	1.02491	780.555	0.768685	780.554	0.256228
	PC 36:6	PC 18:3_18:3	C44H77NO8P	778.539	778.54	1.66979	778.54	1.28446	778.539	0.256892	778.539	0.770675
	PC 36:6(2OH)	PC 18:3_18:3-2OH	C44H77NO10P	810.529	810.53	1.48052	810.53	1.60389	810.529	0.98701	810.529	0.863634
	PC 37:2	PC 19:0_18:1	C45H87NO8P	800.617	800.618	1.24904	800.618	1.24904	800.617	0.249807	800.618	0.999229
	PC 37:3	PC 19:1_18:2	C45H85NO8P	798.601	798.602	1.25219	798.602	1.37741	798.602	0.751314	798.602	0.751314
	PC 37:4	PC 19:1_18:3	C45H83NO8P	796.586	796.587	2.25964	796.586	1.00429	796.585	-0.376607	796.585	-1.25536
	PC 38:2	PC 18:1_20:1	C46H89NO8P	814.633	814.634	1.59581	814.634	1.71857	814.633	0.491019	814.633	0.491019
	PC 38:3	PC 18:2_20:1	C46H87NO8P	812.617	812.618	1.10753	812.618	1.35365	812.618	0.861415	812.617	0.492237
	PC 38:4	PC 18:2_20:2	C46H85NO8P	810.601	810.603	1.60375	810.603	1.72711	810.602	0.740191	810.602	0.370096
	PE identified as [M-H]-
	PE 31:2	PE 15:0_16:2	C36H67NO8P	672.461	672.462	1.63578	672.462	1.63578	672.461	0.297415	672.462	1.18966
	PE 32:1	PE 16:0_16:1	C37H71NO8P	688.492	688.494	3.63113	688.494	3.34064	688.494	3.34064	688.494	3.48588
	PE 32:2 A	PE 14:0_18:2	C37H69NO8P	686.476	686.479	3.64179	686.478	3.0591	686.477	1.89373	686.477	1.74806
	PE 32:2 B	PE 16:0_16:2	C37H69NO8P	686.476	686.477	1.74806	686.477	1.0197	686.477	0.728357	686.477	1.89373
	PE 32:3	PE 16:0_16:3	C37H67NO8P	684.46	684.462	2.77591	684.462	1.89931	684.461	0.730502	684.462	1.60711
	PE 32:4	PE 16:2_16:2	C37H65NO8P	682.445	682.446	1.17226	682.446	1.31879	682.446	1.02572	682.446	1.31879
	PE 32:5	PE 16:2_16:3	C37H63NO8P	680.429	680.431	2.79236	680.431	2.49842	680.43	1.61663	680.432	3.52719
	PE 33:2 A	PE 15:0_18:2	C38H71NO8P	700.492	700.494	3.28341	700.493	1.85584	700.493	2.42687	700.493	1.9986
	PE 33:2 B	PE 17:0_16:2	C38H71NO8P	700.492	700.494	3.28341	700.494	2.71238	700.493	2.14135	700.493	1.9986
	PE 33:3 A	PE 15:0_18:3	C38H69NO8P	698.476	698.478	3.14971	698.479	3.57922	698.478	2.72021	698.478	3.29288
	PE 33:3 B	PE 17:0_16:3	C38H69NO8P	698.476	698.478	2.86338	698.477	1.57486	698.477	1.28852	698.477	1.14535
	PE 34:1	PE 16:0_18:1	C39H75NO8P	716.523	716.525	3.34951	716.525	2.65169	716.524	2.09344	716.525	2.65169
	PE 34:2	PE 16:0_18:2	C39H73NO8P	714.507	714.508	1.39957	714.51	3.219	714.509	1.67948	714.509	1.67948
	PE 34:3	PE 16:1_18:2	C39H71NO8P	712.492	712.494	3.78952	712.494	2.9474	712.493	1.96494	712.493	1.68423
	PE 34:4	PE 16:2_18:2| PE 16:1_18:3	C39H69NO8P	710.476	710.479	3.51877	710.477	1.82976	710.477	0.985255	710.477	1.54826
	PE 34:5	PE 18:2_16:3| PE 16:2_18:3	C39H67NO8P	708.46	708.462	1.83496	708.462	1.69381	708.462	1.69381	708.462	2.25842
	PE 34:6	PE 16:3_18:3	C39H65NO8P	706.445	706.446	1.41554	706.447	2.68952	706.446	0.990877	706.447	2.68952
	PE 35:1	PE 16:0_19:1| PE 17:0_18:1	C40H77NO8P	730.539	730.541	3.55902	730.541	3.01148	730.54	1.91639	730.541	2.60082
	PE 35:2 A	PE 16:1_19:2	C40H75NO8P	728.523	728.525	3.15707	728.525	2.19622	728.524	1.78443	728.524	1.5099
	PE 35:2 B	PE 17:0_18:2	C40H75NO8P	728.523	728.525	2.88254	728.525	2.60802	728.524	1.78443	728.524	2.05896
	PE 35:3	PE 17:0_18:3	C40H73NO8P	726.507	726.51	3.02819	726.51	3.16583	726.509	2.47761	726.51	4.26699
	PE 36:1	PE 18:0_18:1	C41H79NO8P	744.554	744.557	3.49202	744.557	4.02926	744.557	3.35771	744.557	3.49202
	PE 36:2 A	PE 18:0_18:2	C41H77NO8P	742.539	742.542	4.44421	742.542	3.77085	742.541	2.96281	742.541	3.36683
	PE 36:2 B	PE 18:1_18:1	C41H77NO8P	742.539	742.541	3.63617	742.541	2.69346	742.541	2.55879	742.541	2.96281
	PE 36:3	PE 18:1_18:2	C41H75NO8P	740.523	740.525	2.43071	740.524	1.62048	740.524	1.21536	740.524	1.21536
	PE 36:4	PE 18:2_18:2	C41H73NO8P	738.507	738.509	2.57276	738.509	2.16653	738.509	1.6249	738.508	1.35408
	PE 36:5	PE 18:2_18:3	C41H71NO8P	736.492	736.494	2.44402	736.493	1.22201	736.492	0.814673	736.492	1.08623
	PE 36:6	PE 18:3_18:3	C41H69NO8P	734.476	734.478	2.04227	734.478	2.04227	734.477	0.680757	734.478	2.72303
	PE 38:2	PE 20:0_18:2	C43H81NO8P	770.57	770.573	4.023	770.573	3.89322	770.572	3.24435	770.573	3.5039
	PE 40:2	PE 22:0_18:2	C45H85NO8P	798.601	798.604	3.00525	798.604	3.88179	798.604	3.25569	798.604	2.75482
	PG identified as [M-H]-
	PG 30:0	PG 14:0_16:0	C36H70O10P	693.471	693.472	2.16303	693.471	0.432607	693.471	0.144202	693.47	-0.576809
	PG 31:0	PG 15:0_16:0	C37H72O10P	707.486	707.487	0.989418	707.487	1.13076	707.487	1.13076	707.487	1.5548
	PG 32:0	PG 16:0_16:0	C38H74O10P	721.502	721.504	2.6334	721.504	2.2176	721.503	0.970198	721.503	1.386
	PG 32:1	PG 16:0_16:1	C38H72O10P	719.486	719.488	2.91875	719.488	1.94583	719.487	1.1119	719.487	1.25089
	PG 32:2	PG 16:0_16:2	C38H70O10P	717.471	717.473	3.62384	717.473	2.92695	717.473	3.34508	717.473	3.62384
	PG 33:0	PG 16:0_17:0	C39H76O10P	735.518	735.52	3.12705	735.519	2.44726	735.519	1.76746	735.52	2.85513
	PG 33:1	PG 16:0_17:1| PG 16:1_17:0| PG 15:0_18:1	C39H74O10P	733.502	733.504	2.99931	733.504	2.04498	733.503	1.09066	733.503	1.09066
	PG 33:2	PG 17:0_16:2	C39H72O10P	731.486	731.488	2.46074	731.487	1.50379	731.487	0.820248	731.488	2.46074
	PG 34:0 A	PG 16:0_18:0	C40H78O10P	749.533	749.536	3.06858	749.535	2.53491	749.535	1.86783	749.535	1.86783
	PG 34:0 B	PG 17:0_17:0	C40H78O10P	749.533	749.535	2.80174	749.535	1.86783	749.534	1.06733	749.534	0.800498
	PG 34:1	PG 16:0_18:1	C40H76O10P	747.518	747.52	3.07685	747.519	2.00664	747.519	1.47154	747.519	1.47154
	PG 34:2 A	PG 16:0_18:2	C40H74O10P	745.502	745.504	2.01207	745.503	1.34138	745.503	1.20724	745.503	1.34138
	PG 34:2 B	PG 16:1_18:1	C40H74O10P	745.502	745.504	2.54862	745.503	1.60965	745.503	1.47552	745.503	0.670689
	PG 34:3 A	PG 16:0_18:3	C40H72O10P	743.486	743.488	2.15202	743.488	2.28652	743.487	1.21051	743.488	2.69003
	PG 34:3 B	PG 16:1_18:2	C40H72O10P	743.486	743.488	2.15202	743.486	-0.134501	743.486	-1.07601	743.488	2.42103
	PG 34:5	PG 16:2_18:3	C40H68O10P	739.455	739.457	2.29899	739.457	2.29899	739.455	0.405704	739.457	2.02852
	PG 35:0	PG 17:0_18:0| PG 16:0_19:0	C41H80O10P	763.549	763.552	3.79805	763.551	2.88128	763.55	1.96451	763.551	2.88128
	PG 35:1	PG 17:0_18:1| PG 16:0_19:1	C41H78O10P	761.533	761.536	3.02022	761.535	2.23234	761.534	0.65657	761.534	1.57577
	PG 35:2 A	PG 16:1_19:1	C41H76O10P	759.518	759.52	3.42323	759.521	4.73985	759.52	2.63325	759.52	3.68655
	PG 35:2 B	PG 17:0_18:2	C41H76O10P	759.518	759.519	2.50159	759.519	1.18496	759.518	0.658313	759.518	0.789975
	PG 35:3	PG 17:0_18:3	C41H74O10P	757.502	757.503	1.58415	757.503	0.660064	757.502	0.264026	757.503	0.792077
	PG 36:0	PG 18:0_18:0	C42H82O10P	777.565	777.568	4.62984	777.568	4.62984	777.567	3.47238	777.568	4.11541
	PG 36:1	PG 18:0_18:1	C42H80O10P	775.549	775.552	4.25505	775.553	4.64187	775.552	3.61035	775.552	4.51293
	PG 36:2 A	PG 18:0_18:2	C42H78O10P	773.533	773.535	2.45626	773.536	3.10265	773.536	2.97337	773.535	2.84409
	PG 36:2 B	PG 18:1_18:1	C42H78O10P	773.533	773.536	3.87831	773.536	3.23192	773.536	3.61975	773.535	2.84409
	PG 36:3	PG 18:1_18:2	C42H76O10P	771.518	771.518	1.03692	771.519	1.68499	771.519	1.68499	771.519	2.33306
	PG 36:5	PG 18:2_18:3	C42H72O10P	767.486	767.488	2.47561	767.487	1.30295	767.487	0.390886	767.489	2.9968
	PI identified as [M-H]-
	PI 32:2	PI 16:0_16:2	C41H74O13P	805.487	805.486	-0.248297	805.487	0.620743	805.486	-0.496594	805.488	1.61393
	PI 32:3	PI 16:0_16:3	C41H72O13P	803.471	803.471	0.37338	803.472	1.2446	803.472	0.74676	803.472	0.6223
	PI 33:1	PI 16:0_17:1	C42H78O13P	821.518	821.517	-1.58244	821.517	-0.730355	821.518	0.365178	821.517	-1.58244
	PI 33:2	PI 17:0_16:2	C42H76O13P	819.502	819.503	0.488101	819.503	0.854177	819.503	0.122025	819.504	1.70835
	PI 34:1	PI 16:0_18:1	C43H80O13P	835.534	835.535	2.03463	835.535	1.31652	835.534	0.957472	835.534	0.59842
	PI 34:2	PI 16:0_18:2	C43H78O13P	833.518	833.519	1.7996	833.519	0.71984	833.518	0.239947	833.519	1.07976
	PI 34:3 A	PI 16:0_18:3	C43H76O13P	831.502	831.503	0.481057	831.504	2.04449	831.503	0.481057	831.505	2.76608
	PI 34:3 B	PI 16:1_18:2	C43H76O13P	831.502	831.504	2.28502	831.505	2.52555	831.503	0.721585	831.505	2.64581
	PI 35:1	PI 17:0_18:1	C44H82O13P	849.549	849.551	2.00106	849.55	0.353128	849.549	-0.235419	849.549	-0.353128
	PI 35:2	PI 17:0_18:2	C44H80O13P	847.534	847.534	0.117989	847.534	0	847.534	-0.117989	847.534	0
	PI 35:3	PI 17:0_18:3	C44H78O13P	845.518	845.518	0.354812	845.519	1.06444	845.518	0.473083	845.52	2.0106
	PI 36:1	PI 18:0_18:1	C45H84O13P	863.565	863.566	1.62119	863.566	1.50539	863.565	0.463196	863.566	0.694794
	PI 36:2	PI 18:1_18:1	C45H82O13P	861.549	861.551	1.39284	861.55	1.04463	861.55	0.69642	861.55	0.81249
	PI 36:3	PI 18:1_18:2	C45H80O13P	859.534	859.534	0.814395	859.534	0.930737	859.534	0	859.534	0.581711
	PI 36:4	PI 18:2_18:2	C45H78O13P	857.518	857.519	1.516	857.519	1.04954	857.518	0.466463	857.52	2.09908
	PI 36:5	PI 18:2_18:3	C45H76O13P	855.502	855.504	1.28579	855.504	1.28579	855.503	0.701342	855.504	1.75336
	LPC identified as [M+H]+
	LPC 16:0	-	C24H51NO7P	496.34	496.341	1.81327	496.341	1.41032	496.341	1.20885	496.341	1.81327
	LPC 18:1	-	C26H53NO7P	522.356	522.357	2.8716	522.357	2.48872	522.357	1.72296	522.357	2.8716
	LPC 18:2	-	C26H51NO7P	520.34	520.341	1.53746	520.341	2.114	520.341	1.34527	520.341	1.53746
	LPC 18:3	-	C26H49NO7P	518.325	518.326	2.31515	518.326	2.12222	518.326	1.73636	518.326	2.31515
	DGDG identified as [M+NH4]+
	DGDG 32:0	DGDG 16:0_16:0	C47H92O15N	910.647	910.647	0.658872	910.647	0.219624	910.647	0.109812	910.647	0.54906
	DGDG 32:1 A	DGDG 14:0_18:1	C47H90O15N	908.631	908.63	-1.43072	908.63	-1.65084	908.63	-0.77039	908.63	-0.880445
	DGDG 32:1 B	DGDG 16:0_16:1	C47H90O15N	908.631	908.632	0.880445	908.631	-0.220111	908.63	-1.21061	908.63	-1.54078
	DGDG 32:2 A	DGDG 14:0_18:2	C47H88O15N	906.615	906.618	2.42661	906.617	1.76481	906.615	-0.220601	906.616	0.661802
	DGDG 32:2 B	DGDG 16:1_16:1	C47H88O15N	906.615	906.617	1.5442	906.616	1.2133	906.616	0.441201	906.615	0
	DGDG 32:3 A	DGDG 14:0_18:3	C47H86O15N	904.6	904.601	1.32655	904.602	2.76365	904.601	1.32655	904.602	2.10038
	DGDG 32:3 B	DGDG 16:1_16:2	C47H86O15N	904.6	904.601	1.54765	904.601	1.98983	904.601	1.76874	904.601	1.10546
	DGDG 32:4	DGDG 14:1_18:3	C47H84O15N	902.584	902.584	0.221586	902.585	1.44031	902.585	0.886344	902.585	1.32952
	DGDG 33:0	DGDG 16:0_17:0	C48H94O15N	924.662	924.664	1.73036	924.663	1.29777	924.663	0.540738	924.663	0.757033
	DGDG 33:2 A	DGDG 15:0_18:2	C48H90O15N	920.631	920.63	-1.30345	920.63	-0.651727	920.629	-2.38967	920.628	-3.25863
	DGDG 33:2 B	DGDG 17:0_16:2	C48H90O15N	920.631	920.633	1.62932	920.632	0.97759	920.631	0.543106	920.631	0.543106
	DGDG 34:0	DGDG 16:0_18:0	C49H96O15N	938.678	938.679	1.38493	938.679	1.06533	938.678	0.74573	938.678	0.319598
	DGDG 34:1	DGDG 16:0_18:1	C49H94O15N	936.662	936.664	1.38791	936.664	2.34877	936.664	1.70819	936.664	2.13524
	DGDG 34:2	DGDG 16:0_18:2	C49H92O15N	934.647	934.648	1.49789	934.649	2.35383	934.648	1.49789	934.648	1.17692
	DGDG 34:3	DGDG 16:1_18:2	C49H90O15N	932.631	932.632	0.750565	932.632	0.965012	932.631	0.536118	932.631	-0.321671
	DGDG 34:4	DGDG 16:2_18:2	C49H88O15N	930.615	930.616	1.07456	930.618	3.11622	930.617	1.61184	930.618	2.47148
	DGDG 34:5	DGDG 18:2_16:3	C49H86O15N	928.6	928.601	1.83071	928.602	2.36916	928.601	1.61534	928.601	1.07689
	DGDG 34:6	DGDG 16:3_18:3	C49H84O15N	926.584	926.585	0.755463	926.586	1.51093	926.586	1.51093	926.585	1.18716
	DGDG 35:0	DGDG 17:0_18:0	C50H98O15N	952.694	952.695	1.57448	952.694	0.629793	952.693	-1.04966	952.695	1.67945
	DGDG 35:1	DGDG 16:0_19:1| DGDG 17:0_18:1	C50H96O15N	950.678	950.679	1.57782	950.68	1.89339	950.679	0.736317	950.679	1.15707
	DGDG 35:2	DGDG 17:0_18:2	C50H94O15N	948.662	948.664	1.58117	948.664	2.31905	948.663	1.05412	948.663	1.15953
	DGDG 35:3	DGDG 19:1_16:2| DGDG 17:0_18:3	C50H92O15N	946.647	946.648	1.26763	946.648	1.26763	946.647	0.739452	946.646	-0.211272
	DGDG 36:1 A	DGDG 17:0_19:1	C51H98O15N	964.694	964.696	2.17686	964.697	3.52444	964.698	4.45737	964.698	4.35371
	DGDG 36:1 B	DGDG 18:0_18:1	C51H98O15N	964.694	964.695	1.65856	964.696	2.17686	964.694	0.829279	964.694	0.829279
	DGDG 36:2 A	DGDG 18:0_18:2	C51H96O15N	962.678	962.679	0.934892	962.679	1.24652	962.678	-0.207754	962.679	0.623261
	DGDG 36:2 B	DGDG 18:1_18:1	C51H96O15N	962.678	962.677	-0.831015	962.678	0.207754	962.677	-1.45428	962.677	-1.03877
	DGDG 36:3	DGDG 18:1_18:2	C51H94O15N	960.662	960.662	0.104095	960.662	0.104095	960.662	-0.416379	960.662	-0.624569
	DGDG 36:4	DGDG 18:2_18:2	C51H92O15N	958.647	958.647	0.312941	958.647	0.104314	958.647	-0.104314	958.646	-0.83451
	DGDG 36:5	DGDG 18:2_18:3	C51H90O15N	956.631	956.631	0.209067	956.632	1.04534	956.631	0.418134	956.632	0.836268
	DGDG 36:6	DGDG 18:3_18:3	C51H88O15N	954.615	954.615	-0.628525	954.616	0.419017	954.615	-0.314263	954.616	0.942788
	MGDG identified as [M+HCOO]-
	MGDG 32:0	MGDG 16:0_16:0	C42H79O12	775.557	775.561	4.77076	775.56	3.48137	775.559	2.96561	775.56	3.86819
	MGDG 32:1 A	MGDG 14:0_18:1	C42H77O12	773.542	773.543	2.32696	773.544	3.10261	773.544	2.84406	773.543	1.80986
	MGDG 32:1 B	MGDG 16:0_16:1	C42H77O12	773.542	773.542	0.646378	773.543	2.45624	773.543	1.42203	773.542	1.16348
	MGDG 32:2 A	MGDG 14:0_18:2	C42H75O12	771.526	771.527	1.9442	771.527	1.55536	771.527	0.77768	771.526	0.518453
	MGDG 32:2 B	MGDG 16:1_16:1	C42H75O12	771.526	771.528	2.46265	771.527	1.9442	771.527	1.29613	771.527	1.81459
	MGDG 32:3 A	MGDG 14:1_18:2	C42H73O12	769.51	769.511	1.68939	769.511	1.42948	769.511	1.03962	769.511	1.16958
	MGDG 32:3 B	MGDG 16:1_16:2	C42H73O12	769.51	769.512	2.07924	769.511	1.68939	769.511	1.16958	769.511	1.68939
	MGDG 32:5	MGDG 16:2_16:3	C42H69O12	765.479	765.48	0.91446	765.48	1.17573	765.479	0.522549	765.481	2.22083
	MGDG 33:0	MGDG 16:0_17:0	C43H81O12	789.573	789.576	4.55943	789.576	4.55943	789.576	4.43278	789.576	4.55943
	MGDG 33:1	MGDG 16:0_17:1	C43H79O12	787.557	787.561	4.69807	787.561	4.69807	787.561	4.69807	787.561	4.69807
	MGDG 33:2 A	MGDG 15:0_18:2	C43H77O12	785.542	785.544	3.81902	785.544	3.56442	785.545	4.45553	785.544	2.67332
	MGDG 33:2 B	MGDG 17:0_16:2	C43H77O12	785.542	785.544	2.92792	785.543	2.54601	785.544	3.43712	785.544	3.30982
	MGDG 33:3 A	MGDG 15:0_18:3	C43H75O12	783.526	783.529	3.95647	783.528	2.42494	783.528	2.16968	783.527	0.765769
	MGDG 33:3 B	MGDG 16:2_17:1	C43H75O12	783.526	783.528	2.42494	783.527	1.65917	783.527	1.02103	783.527	1.14865
	MGDG 33:4	MGDG 16:2_17:2	C43H73O12	781.51	781.512	2.55915	781.512	2.17528	781.512	2.55915	781.512	2.55915
	MGDG 33:5	-	C43H71O12	779.495	779.496	2.05261	779.495	0.898018	779.495	0	779.496	1.66775
	MGDG 34:0	MGDG 16:0_18:0	C44H83O12	803.588	803.592	4.35546	803.592	4.72879	803.591	3.11105	803.592	4.23102
	MGDG 34:1	MGDG 16:0_18:1	C44H81O12	801.573	801.576	3.61789	801.575	2.7446	801.575	2.24559	801.575	2.37034
	MGDG 34:2	MGDG 16:1_18:1	C44H75O12	799.557	799.56	3.12673	799.56	3.00166	799.559	1.87604	799.559	2.37632
	MGDG 34:3	MGDG 16:1_18:2	C44H73O12	797.542	797.543	2.38232	797.543	1.63001	797.542	0.752312	797.542	1.00308
	MGDG 34:4	MGDG 16:2_18:2	C44H71O12	795.526	795.527	1.88555	795.527	1.25703	795.527	0.754218	795.526	0.628515
	MGDG 34:5	MGDG 16:2_18:3	C44H69O12	793.51	793.511	1.38625	793.511	1.00818	793.511	0.504089	793.511	1.00818
	MGDG 34:6	MGDG 16:3_18:3	C44H67O12	791.494	791.495	1.64246	791.495	1.26343	791.494	0.126343	791.492	-2.14784
	MGDG 35:1	MGDG 17:0_18:1	C45H83O12	815.588	815.592	4.65921	815.592	4.16877	815.592	4.41399	815.592	3.92355
	MGDG 35:2 A	MGDG 16:1_19:1	C45H81O12	813.573	813.576	3.31869	813.576	3.68744	813.576	4.1791	813.576	3.68744
	MGDG 35:2 B	MGDG 17:0_18:2	C45H81O12	813.573	813.576	4.05618	813.576	3.68744	813.576	3.56452	813.576	3.56452
	MGDG 35:3	MGDG 17:1_18:2| MGDG 19:1_16:2	C45H79O12	811.557	811.56	3.20372	811.559	1.97152	811.558	0.985759	811.558	1.47864
	MGDG 36:2	MGDG 18:1_18:1	C46H83O12	827.588	827.591	3.62499	827.592	4.47082	827.592	4.34999	827.592	4.83332
	MGDG 36:3	MGDG 18:1_18:2	C46H81O12	825.573	825.576	3.75497	825.576	3.39158	825.575	3.0282	825.575	2.78594
	MGDG 36:4	MGDG 18:2_18:2	C46H79O12	823.557	823.56	3.15704	823.559	2.06422	823.559	1.94279	823.559	2.42849
	MGDG 36:5	MGDG 18:2_18:3	C46H73O12	821.542	821.543	2.06928	821.542	0.48689	821.542	0.973779	821.542	0.973779
	MGDG 36:6	MGDG 18:3_18:3	C46H75O12	819.526	819.527	1.7083	819.525	-1.0982	819.526	0.488087	819.523	-3.9047
	SQDG identified as [M-H]-
	SQDG 32:0	SQDG 16:0_16:0	C41H78O12S	793.514	793.515	1.63828	793.514	0.630109	793.514	0.882152	793.514	0.756131
	SQDG 34:0	-	C43H82O12S	821.545	821.547	2.55616	821.547	2.31272	821.547	2.19099	821.547	2.43444
	SQDG 34:1	-	C43H80O12S	819.529	819.532	3.29457	819.531	2.44043	819.53	1.58628	819.531	2.07436
	SQDG 34:2	-	C43H78O12S	817.514	817.515	1.83483	817.515	1.22322	817.514	0.733933	817.511	-2.69109
	SQDG 34:3	-	C43H75O12S	815.498	815.499	0.980996	815.499	0.858371	815.498	-0.367873	815.498	-0.367873
	SQDG 34:4	-	C43H73O12S	813.482	813.483	1.10635	813.484	1.59807	813.482	0.122928	813.484	1.84392
	SQDG 35:1	-	C44H81O12S	833.545	833.547	2.39939	833.546	1.5596	833.547	2.39939	833.547	2.7593
	SQDG 35:2	-	C44H79O12S	831.529	831.531	2.28495	831.53	1.56338	831.53	1.44312	831.531	1.92417
	DG identified as [M+NH4]+
	DG 32:2	DG 16:0_16:2	C35H68NO5	582.51	582.512	3.26175	582.511	3.09008	582.511	2.23172	582.511	2.40339
	DG 32:3	DG 16:1_16:2	C35H66NO5	580.494	580.495	2.23947	580.495	1.72267	580.495	1.0336	580.495	1.37814
	DG 32:4	DG 16:2_16:2	C35H64NO5	578.478	578.481	3.63021	578.48	1.90154	578.479	0.518602	578.479	0.864337
	DG 34:1	DG 16:0_18:1	C37H74NO5	612.557	612.558	2.12225	612.558	1.46925	612.558	2.2855	612.558	1.959
	DG 34:2 A	DG 16:0_18:2	C37H72NO5	610.541	610.543	2.9482	610.543	2.9482	610.543	2.62063	610.542	2.29305
	DG 34:2 B	DG 16:1_18:1	C37H72NO5	610.541	610.542	1.63789	610.542	0.982735	610.541	0.327578	610.541	0
	DG 34:3 A	DG 16:0_18:3	C37H70NO5	608.525	608.527	2.13631	608.527	2.46498	608.527	1.97198	608.528	3.6153
	DG 34:3 B	DG 18:1_16:2	C37H70NO5	608.525	608.526	1.31465	608.526	0.98599	608.526	0.821658	608.526	0.657327
	DG 34:3 C	DG 16:1_18:2	C37H70NO5	608.525	608.527	2.30064	608.528	3.77963	608.528	4.27262	608.528	3.77963
	DG 34:4	DG 16:2_18:2	C37H68NO5	606.51	606.511	1.4839	606.51	0.659511	606.51	-0.164878	606.51	0
	DG 34:5	DG 18:2_16:3	C37H66NO5	604.494	604.495	1.15799	604.495	0.66171	604.495	0.66171	604.495	0.66171
	DG 34:6	DG 16:3_18:3	C37H64NO5	602.478	602.479	1.32785	602.479	0.995886	602.479	0.663924	602.479	1.49383
	DG 35:2	DG 17:0_18:2	C38H74NO5	624.557	624.558	2.88204	624.558	2.72193	624.558	2.4017	624.558	2.24159
	DG 35:3	DG 17:0_18:3	C38H72NO5	622.541	622.542	2.24885	622.543	2.40948	622.542	2.24885	622.542	1.12442
	DG 36:1	DG 18:0_18:1	C39H78NO5	640.588	640.589	1.71717	640.589	1.09275	640.588	0.624426	640.589	1.09275
	DG 36:2	DG 18:1_18:1	C39H76NO5	638.572	638.572	0.156599	638.573	1.87919	638.574	2.19239	638.574	2.19239
	DG 36:3	DG 18:1_18:2	C39H74NO5	636.557	636.558	2.67062	636.559	2.98481	636.558	1.88514	636.558	2.35643
	DG 36:4	DG 18:2_18:2	C39H72NO5	634.541	634.542	1.89113	634.542	1.73354	634.542	1.41835	634.542	0.945565
	DG 36:5	DG 18:2_18:3	C39H70NO5	632.525	632.527	2.37145	632.527	1.89716	632.526	1.58096	632.527	2.05525
	DG 36:6	DG 18:3_18:3| DG 18:2_18:4	C39H68NO5	630.51	630.511	2.06182	630.51	0.951611	630.51	1.11021	630.509	-0.793009
	TG identified as [M+NH4] +
	TG 45:0	TG 14:0_15:0_16:0| TG 14:0_14:0_17:0	C48H96NO6	782.724	782.726	2.68294	782.726	3.06622	782.727	3.57725	782.726	2.42742
	TG 46:0	TG 14:0_15:0_17:0| TG 15:0_15:0_16:0	C49H98NO6	796.741	796.742	0.627556	796.742	1.00409	796.742	1.1296	796.741	0.376534
	TG 46:1	TG 14:0_16:0_16:1| TG 14:0_14:0_18:1	C49H96NO6	794.724	794.726	3.27158	794.723	-0.37749	794.726	2.64243	794.725	1.38413
	TG 46:2	TG 14:0_16:0_16:2| TG 14:0_16:1_16:1| TG 14:0_14:0_18:2	C49H94NO6	792.708	792.709	1.63995	792.709	1.63995	792.709	1.13535	792.708	0.504599
	TG 46:3	TG 14:0_16:0_16:3| TG 14:0_14:0_18:3| TG 14:0_16:1_16:2| TG 14:1_16:0_16:2	C49H92NO6	790.692	790.694	1.89707	790.694	1.7706	790.694	1.39119	790.693	0.8853
	TG 47:0	TG 14:0_16:0_17:0| TG 14:0_15:0_18:0	C50H100NO6	810.755	810.756	1.60344	810.756	1.72679	810.755	0.246684	810.755	0.246684
	TG 47:1	TG 15:0_16:0_16:1| TG 14:0_15:0_18:1| TG 14:0_17:0_16:1	C50H98NO6	808.739	808.74	1.23649	808.739	-0.989194	808.739	-0.370948	808.739	-0.123649
	TG 47:2	TG 13:0_16:0_18:2| TG 15:0_16:0_16:2| TG 14:0_15:0_18:2	C50H96NO6	806.724	806.725	1.11562	806.725	0.867707	806.724	0.371874	806.724	0.247916
	TG 47:3	TG 15:0_16:0_16:3| TG 14:0_17:0_16:3| TG 15:0_16:1_16:2	C50H94NO6	804.708	804.71	2.11257	804.71	2.23684	804.709	1.11842	804.71	1.73976
	TG 47:4	TG 15:1_16:1_16:2| TG 15:0_16:1_16:3	C50H92NO6	802.692	802.694	1.61955	802.693	1.24581	802.693	1.24581	802.693	0.373742
	TG 47:5	TG 15:0_16:2_16:3| TG 15:1_16:1_16:3| TG 13:0_16:2_18:3	C50H90NO6	800.677	800.679	2.37299	800.678	2.1232	800.678	1.12405	800.678	1.49873
	TG 48:0	TG 15:0_16:0_17:0| TG 14:0_17:0_17:0	C51H102NO6	824.771	824.772	1.3337	824.772	1.3337	824.771	0.363737	824.771	0.727475
	TG 48:1 A	TG 15:0_17:0_16:1	C51H100NO6	822.755	822.756	1.7016	822.756	1.33697	822.756	0.972343	822.755	0.486171
	TG 48:1 B	TG 16:0_16:0_16:1	C51H100NO6	822.755	822.756	1.7016	822.756	1.33697	822.756	0.972343	822.755	0.486171
	TG 48:2 A	TG 14:0_16:0_18:2| TG 14:0_16:1_18:1	C51H98NO6	820.739	820.74	1.34025	820.74	1.21841	820.74	0.731048	820.74	0.609207
	TG 48:2 B	TG 16:0_16:0_16:2	C51H98NO6	820.739	820.74	1.34025	820.74	1.21841	820.74	0.731048	820.74	0.609207
	TG 48:3	TG 16:0_16:1_16:2| TG 16:0_16:1_16:2	C51H96NO6	818.724	818.725	1.83212	818.725	1.58784	818.725	1.09927	818.724	0.854989
	TG 48:4	TG 16:0_16:1_16:3| TG 16:0_16:2_16:2|	C51H94NO6	816.708	816.71	1.7142	816.709	1.34687	816.709	0.734657	816.708	0.489771
	TG 48:5	TG 16:0_16:2_16:3| TG 14:1_16:2_18:2	C51H92NO6	814.692	814.694	1.71844	814.693	1.3502	814.693	0.85922	814.693	0.613729
	TG 48:6	TG 16:0_16:3_16:3| TG 16:2_16:2_16:2| TG 16:1_16:2_16:3	C51H90NO6	812.677	812.679	2.461	812.678	2.09185	812.678	1.2305	812.677	0.492201
	TG 48:7	TG 16:2_16:2_16:3| TG 14:2_16:2_18:3	C51H88NO6	810.661	810.663	2.71383	810.663	2.09705	810.662	1.1102	810.662	0.493424
	TG 48:8	TG 16:2_16:3_16:3	C51H86NO6	808.645	808.648	2.47327	808.647	2.10228	808.647	1.48396	808.646	1.23664
	TG 49:0	TG 16:0_16:0_17:0| TG 15:0_16:0_18:0	C52H104NO6	838.786	838.788	1.90752	838.788	1.7883	838.787	1.31142	838.787	1.07298
	TG 49:1	TG 15:0_16:0_18:1| TG 16:0_17:0_16:1	C52H102NO6	836.771	836.772	1.55359	836.772	1.91211	836.772	1.07556	836.771	0.836549
	TG 49:2	TG 15:0_16:1_18:1| TG 15:0_16:0_18:2	C52H100NO6	834.755	834.757	1.91673	834.757	2.27612	834.756	1.07816	834.756	0.838569
	TG 49:3	TG 15:0_16:1_18:2| TG 15:0_16:2_18:1| TG 15:0_16:0_18:3	C52H98NO6	832.739	832.741	1.6812	832.741	1.80128	832.74	1.20086	832.74	0.720514
	TG 49:4	TG 13:0_18:2_18:2| TG 13:0_18:1_18:3| TG 15:0_16:2_18:2| TG 15:0_16:1_18:3	C52H96NO6	830.724	830.725	1.80565	830.725	1.80565	830.725	1.44452	830.725	0.963016
	TG 49:5	TG 17:0_16:2_16:3| TG 15:0_16:2_18:3| TG 15:0_16:3_18:2	C52H94NO6	828.708	828.71	1.93072	828.71	1.68938	828.71	1.81005	828.709	0.965358
	TG 49:6	TG 15:0_16:3_18:3| TG 15:2_16:2_18:2	C52H92NO6	826.692	826.694	2.17735	826.694	1.81446	826.693	1.20964	826.693	1.08868
	TG 49:7	TG 15:1_16:3_18:3	C52H90NO6	824.677	824.677	0.242519	824.677	0.363779	824.676	-0.727558	824.677	0.485039
	TG 50:1	TG 16:0_16:0_18:1| TG 15:0_17:0_18:1	C53H104NO6	850.786	850.788	1.99815	850.788	1.88061	850.788	1.528	850.788	1.528
	TG 50:2	TG 15:0_17:0_18:2| TG 16:0_16:2_18:0| TG 17:0_17:0_16:2	C53H102NO6	848.771	848.772	1.29599	848.772	1.06036	848.771	0.706905	848.771	0.824722
	TG 50:3	TG 16:0_16:1_18:2| TG 16:0_16:2_18:1| TG 16:0_16:0_18:3| TG 16:0_18:0_16:3	C53H100NO6	846.755	846.755	0.354294	846.756	0.59049	846.755	0	846.754	-0.944783
	TG 50:4	TG 16:1_16:1_18:2| TG 16:0_16:2_18:2	C53H98NO6	844.739	844.741	2.01245	844.741	1.7757	844.74	0.947038	844.741	1.53894
	TG 50:5	TG 16:0_18:2_16:3| TG 16:1_18:1_16:3| TG 16:0_18:3_16:2	C53H96NO6	842.724	842.725	1.89861	842.725	1.54262	842.725	0.949303	842.724	0.711977
	TG 50:6 A	TG 16:2_16:2_18:2	C53H94NO6	840.708	840.709	1.30842	840.709	1.54632	840.709	1.54632	840.709	0.713684
	TG 50:6 B	TG 16:0_16:3_18:3	C53H94NO6	840.708	840.71	2.26	840.71	2.26	840.709	1.42737	840.709	1.18947
	TG 50:7	TG 16:2_18:2_16:3	C53H92NO6	838.692	838.695	2.5039	838.693	0.953866	838.693	0.238466	838.693	1.0731
	TG 50:8	TG 16:2_16:3_18:3	C53H90NO6	836.677	836.679	2.86849	836.679	2.27089	836.679	2.27089	836.678	0.836643
	TG 50:9	TG 16:3_16:3_18:3	C53H88NO6	834.661	834.663	2.6358	834.664	3.11504	834.663	2.03675	834.663	1.67733
	TG 51:0	TG 16:0_17:0_18:0	C54H108NO6	866.818	866.819	1.38437	866.82	2.19193	866.819	1.49974	866.818	0.461458
	TG 51:1	TG 16:0_17:0_18:1	C54H106NO6	864.802	864.802	0.3469	864.804	2.19703	864.803	1.3876	864.802	-0.3469
	TG 51:2	TG 16:0_17:0_18:2	C54H104NO6	862.786	862.788	1.73855	862.788	1.85446	862.787	1.04313	862.787	1.04313
	TG 51:3	TG 15:0_18:1_18:2	C54H102NO6	860.771	860.772	1.51027	860.772	1.62645	860.771	0.69705	860.771	0.4647
	TG 51:4	TG 17:0_16:2_18:2	C54H100NO6	858.755	858.757	1.74671	858.757	2.09606	858.756	1.04803	858.756	1.39737
	TG 51:5	TG 17:0_18:2_16:3	C54H98NO6	856.739	856.738	-1.16722	856.741	2.33443	856.741	1.86755	856.74	0.70033
	TG 51:6	TG 17:0_16:3_18:3	C54H96NO6	854.724	854.725	1.63796	854.725	1.87195	854.725	1.75495	854.724	0.584984
	TG 51:7	TG 17:1_16:3_18:3	C54H94NO6	852.708	852.71	1.7591	852.71	1.99365	852.71	1.64183	852.708	-0.469094
	TG 52:0	TG 16:0_18:0_18:0	C55H110NO6	880.833	880.834	0.794702	880.831	-3.17881	880.834	0.908231	880.832	-1.02176
	TG 52:1	TG 17:0_17:0_18:1	C55H108NO6	878.818	878.819	1.82063	878.82	2.61715	878.819	1.36547	878.819	1.0241
	TG 52:2	TG 16:0_18:0_18:2| TG 16:0_18:1_18:1	C55H106NO6	876.802	876.804	2.05292	876.803	1.71076	876.803	0.684305	876.803	1.25456
	TG 52:3	TG 16:0_18:1_18:2	C55H104NO6	874.786	874.788	1.25745	874.787	1.14314	874.786	0	874.787	0.342941
	TG 52:4	TG 16:1_18:1_18:2	C55H102NO6	872.771	872.772	1.94782	872.772	1.60409	872.771	0.229155	872.771	0.229155
	TG 52:5	TG 16:1_18:2_18:2| TG 18:1_16:2_18:2	C55H100NO6	870.755	870.756	1.03359	870.756	0.8039	870.755	0.344529	870.755	-0.114843
	TG 52:6	TG 18:1_18:2_16:3| TG 18:0_18:3_16:3	C55H98NO6	868.739	868.741	1.49642	868.74	1.15109	868.74	0.460437	868.74	0.345328
	TG 52:7	TG 18:1_16:3_18:3	C55H96NO6	866.724	866.725	1.73066	866.725	1.4999	866.724	0.461508	866.724	0.346131
	TG 52:8	TG 18:2_16:3_18:3	C55H94NO6	864.708	864.71	2.54421	864.71	2.42857	864.71	1.85034	864.709	0.809522
	TG 52:9	TG 16:3_18:3_18:3	C55H92NO6	862.692	862.695	3.24565	862.695	2.78199	862.694	2.31832	862.694	1.97057
	TG 53:0	TG 16:0_17:0_20:0| TG 15:0_18:0_20:0	C56H112NO6	894.849	894.85	0.894006	894.85	1.56451	894.85	1.34101	894.849	0.335252
	TG 53:1 A	TG 17:0_17:0_19:1	C56H110NO6	892.833	892.835	1.68004	892.836	2.57607	892.835	2.01605	892.834	1.12003
	TG 53:1 B	TG 17:0_18:0_18:1	C56H110NO6	892.833	892.834	0.784021	892.834	0.336009	892.832	-1.34404	892.833	0
	TG 53:2	TG 16:0_19:0_18:2	C56H108NO6	890.818	890.819	1.23482	890.819	1.57159	890.818	0.785795	890.818	0.898051
	TG 53:3	TG 17:0_18:1_18:2| TG 17:0_18:0_18:3	C56H106NO6	888.802	888.803	0.900088	888.803	1.35013	888.802	0	888.802	0.225022
	TG 53:4 A	TG 17:0_18:1_18:3	C56H104NO6	886.786	886.787	0.6766	886.787	0.3383	886.786	-0.563834	886.786	-0.3383
	TG 53:4 B	Tg 17:1_18:1_18:2	C56H104NO6	886.786	886.788	1.57873	886.788	1.24043	886.787	0.563834	886.787	0.451067
	TG 53:5	TG 17:0_18:2_18:3	C56H102NO6	884.771	884.772	1.46931	884.772	1.24326	884.771	0.113024	884.771	0.339071
	TG 53:6	TG 19:1_18:2_16:3	C56H100NO6	882.755	882.757	1.69923	882.757	1.69923	882.756	1.2461	882.756	1.13282
	TG 54:0 A	TG 16:0_18:0_20:0	C57H114NO6	908.865	908.866	1.10027	908.866	1.65041	908.866	1.32033	908.865	0.660164
	TG 54:0 B	TG 18:0_18:0_18:0	C57H114NO6	908.865	908.864	-0.880219	908.863	-2.09052	908.864	-0.990247	908.864	-0.990247
	TG 54:1	TG 18:0_18:0_18:1| TG 16:0_20:0_18:1	C57H112NO6	906.849	906.85	1.54381	906.851	2.09517	906.851	2.42598	906.85	0.992447
	TG 54:2	TG 18:0_18:1_18:1| TG 18:0_18:0_18:2	C57H110NO6	904.833	904.835	1.54725	904.835	2.09983	904.834	0.773623	904.834	1.21569
	TG 54:3 A	TG 17:0_19:1_18:2	C57H108NO6	902.818	902.814	-3.98752	902.814	-4.31981	902.816	-1.5507	902.813	-4.6521
	TG 54:3 B	TG 18:1_18:1_18:1	C57H108NO6	902.818	902.818	0.886115	902.818	0.110764	902.817	-0.886115	902.818	0.221529
	TG 54:4 A	TG 20:0_18:1_16:3	C57H106NO6	900.802	900.799	-2.99733	900.803	0.555061	900.798	-3.88543	900.802	-0.333037
	TG 54:4 B	TG 18:1_18:1_18:2	C57H106NO6	900.802	900.802	0.444049	900.802	-0.111012	900.801	-0.666073	900.801	-0.888097
	TG 54:5	TG 18:1_18:2_18:2| TG 18:0_18:2_18:3| TG 18:1_18:1_18:3	C57H104NO6	898.786	898.786	0	898.786	-0.111261	898.786	-0.667567	898.785	-1.11261
	TG 54:6	TG 18:2_18:2_18:2| TG 18:1_18:2_18:3	C57H102NO6	896.771	896.771	0.334534	896.771	0.223022	896.77	-0.446045	896.77	-0.669067
	TG 54:7	TG 18:2_18:2_18:3	C57H100NO6	894.755	894.756	0.558812	894.755	-0.223525	894.755	-0.44705	894.755	0.223525
	TG 54:8	TG 18:2_18:3_18:3	C57H98NO6	892.739	892.741	1.45619	892.74	1.00813	892.74	0.112015	892.741	1.56821
	TG 55:1	TG 17:0_20:0_18:1	C58H114NO6	920.865	920.865	0.868749	920.866	1.95468	920.866	1.84609	920.865	0.542968
	TG 55:2	TG 17:0_18:1_20:1| TG 19:0 _18:1_ 18:1	C58H112NO6	918.849	918.85	1.63248	918.851	2.17664	918.85	1.30598	918.85	0.979486
	TG 55:4	TG 18:1_19:1_18:2	C58H108NO6	914.818	914.818	0.546557	914.818	0.437246	914.817	-0.655868	914.818	0
	TG 55:5 A	TG 19:0_18:2_18:3	C58H106NO6	912.802	912.803	0.876422	912.803	0.547764	912.802	-0.219106	912.802	0.328658
	TG 55:5 B	TG 19:1_18:2_18:2	C58H106NO6	912.802	912.802	0.328658	912.802	-0.438211	912.801	-1.42419	912.801	-0.766869
	TG 55:6	TG 19:1_18:2_18:3	C58H106NO6	910.786	910.788	1.20775	910.787	0.658771	910.786	0	910.787	0.768567
	TG 56:2	TG 20:0_18:1_18:1	C59H114NO6	932.865	932.866	1.07197	932.866	1.71515	932.865	0.857574	932.865	0.750377
	TG 56:3	TG 20:0_18:1_18:2| TG 18:1_18:1_20:1	C59H112NO6	930.849	930.85	0.644573	930.85	1.07429	930.848	-0.752002	930.849	0.322286
	TG 56:4	TG 18:1_20:1_18:2	C59H110NO6	928.833	928.834	0.53831	928.833	0	928.832	-1.29194	928.833	-0.322986
	TG 56:5 A	TG 18:1_18:2_20:2	C59H108NO6	926.818	926.817	-0.215792	926.816	-1.40265	926.816	-1.94213	926.816	-1.94213
	TG 56:5 B	TG 18:2_18:2_20:1	C59H108NO6	926.818	926.818	0.107896	926.817	-0.53948	926.816	-1.72634	926.817	-1.18686
	TG 56:6 A	TG 16:0_18:1_22:5	C59H106NO6	924.802	924.803	1.29758	924.803	1.40571	924.803	0.648788	924.802	-0.108131
	TG 56:6 B	TG 20:2_18:2_18:2	C59H106NO6	924.802	924.801	-0.648788	924.802	-0.432525	924.801	-1.08131	924.801	-1.29758
	TG 56:7	TG 20:2_18:2_18:3	C59H104NO6	922.786	922.787	0.650205	922.787	1.08367	922.787	0.650205	922.788	1.19204
	TG 57:3	TG 20:0_19:1_18:2	C60H114NO6	944.865	944.865	0.846682	944.866	1.69336	944.866	1.27002	944.865	0.423341
	TG 57:4	TG 19:1_20:1_18:2	C60H112NO6	942.849	942.85	1.06062	942.85	1.27274	942.849	0.212123	942.85	0.636369
	TG 58:3	TG 22:0_18:1_18:2	C61H116NO6	958.88	958.881	1.04288	958.882	1.7729	958.881	0.62573	958.881	0.521442
	TG 58:4	TG 18:1_22:1_18:2	C61H114NO6	956.865	956.866	1.3586	956.866	1.88114	956.865	0.52254	956.865	0.940572
	TG 58:5	TG 22:0_18:2_18:3	C61H112NO6	954.849	954.849	0.209457	954.85	0.942557	954.849	0.314186	954.849	-0.104729
	TG 60:13	TG 20:4_20:4_20:5	C63H100NO6	966.755	966.757	2.06878	966.758	2.48253	966.755	-0.413755	966.757	1.65502
	TG 60:14	TG 20:4_20:5_20:5	C63H98NO6	964.739	964.742	2.79868	964.743	3.62792	964.743	4.1462	964.741	1.76213
	TG 64:2	TG 22:0_24:0_18:2	C67H130NO6	1044.99	1044.99	1.53112	1044.99	1.33973	1044.99	0.765558	1044.99	0.574168
	Abbreviations: Cer, Ceramide; DG, Diacylglycerol ; DGDG, Digalactosyldiacylglycerol; LPC, Lysophosphatidylcholine; MGDG, Monogalactosyldiacylglycerol; PC, Phosphatidylcholine; PE, Phosphatidylethanolamine; PG, Phosphatidylglycerol; PI, Phosphatidylinositol; SQDG, Sulfoquinovosyldiacylglycerol; TG, triacylglycerol.
